# Supplementary material for: TNFSF14+ natural killer cells prevent spontaneous abortion by restricting leucine-mediated decidual stromal cell senescence
Source: EMBO J. 2024 Sep 11;43(21):5018–36. doi: 10.1038/s44318-024-00220-3 (PMC11535022; doi:10.1038/s44318-024-00220-3)
Supplement: Supplementary file 3 — Source data Fig. 1 [file 44318_2024_220_MOESM3_ESM.zip]

Archive with 88 entries (82 files):
- Figure1/
- Figure1/1D/
- Figure1/1D/western CDKN1A.jpg
- Figure1/1D/western CDKN2A.jpg
- Figure1/1D/western GAPDH.jpg
- Figure1/1D/western PRL.jpg
- Figure1/1D/western TP53.jpg
- Figure1/1E/
- Figure1/1E/Image/
- Figure1/1E/Image/Day0-1 (1).jpg
- Figure1/1E/Image/Day0-1 (2).jpg
- Figure1/1E/Image/Day0-1 (3).jpg
- Figure1/1E/Image/Day0-2 (1).jpg
- Figure1/1E/Image/Day0-2 (2).jpg
- Figure1/1E/Image/Day0-2 (3).jpg
- Figure1/1E/Image/Day0-3 (1).jpg
- Figure1/1E/Image/Day0-3 (2).jpg
- Figure1/1E/Image/Day0-3 (3).jpg
- Figure1/1E/Image/Day2-1(1).jpg
- Figure1/1E/Image/Day2-1(2).jpg
- Figure1/1E/Image/Day2-1(3).jpg
- Figure1/1E/Image/Day2-2 (1).jpg
- Figure1/1E/Image/Day2-2 (2).jpg
- Figure1/1E/Image/Day2-2 (3).jpg
- Figure1/1E/Image/Day2-3 (1).jpg
- Figure1/1E/Image/Day2-3 (2).jpg
- Figure1/1E/Image/Day2-3 (3).jpg
- Figure1/1E/Image/Day4-1(1).jpg
- Figure1/1E/Image/Day4-1(2).jpg
- Figure1/1E/Image/Day4-1(3).jpg
- Figure1/1E/Image/Day4-2(1).jpg
- Figure1/1E/Image/Day4-2(2).jpg
- Figure1/1E/Image/Day4-2(3).jpg
- Figure1/1E/Image/Day4-3 (1).jpg
- Figure1/1E/Image/Day4-3 (2).jpg
- Figure1/1E/Image/Day4-3 (3).jpg
- Figure1/1E/Image/Day6-1(1).jpg
- Figure1/1E/Image/Day6-1(2).jpg
- Figure1/1E/Image/Day6-1(3).jpg
- Figure1/1E/Image/Day6-2(1).jpg
- Figure1/1E/Image/Day6-2(2).jpg
- Figure1/1E/Image/Day6-2(3).jpg
- Figure1/1E/Image/Day6-3(1).jpg
- Figure1/1E/Image/Day6-3(2).jpg
- Figure1/1E/Image/Day6-3(3).jpg
- Figure1/1E/Image/Day8-1(1).jpg
- Figure1/1E/Image/Day8-1(2).jpg
- Figure1/1E/Image/Day8-1(3).jpg
- Figure1/1E/Image/Day8-2(1).jpg
- Figure1/1E/Image/Day8-2(2).jpg
- Figure1/1E/Image/Day8-2(3).jpg
- Figure1/1E/Image/Day8-3 (1).jpg
- Figure1/1E/Image/Day8-3 (2).jpg
- Figure1/1E/Image/Day8-3 (3).jpg
- Figure1/1E/statistical data 1E.xlsx
- Figure1/1F/
- Figure1/1F/western CDKN1A.jpg
- Figure1/1F/western CDKN2A.jpg
- Figure1/1F/western GAPDH.jpg
- Figure1/1F/western PRL.jpg
- Figure1/1F/western statistical data.xlsx
- Figure1/1F/western TP53.jpg
- Figure1/1G/
- Figure1/1G/DSC1 (1).jpg
- Figure1/1G/DSC1 (2).jpg
- Figure1/1G/DSC1 (3).jpg
- Figure1/1G/DSC2 (1).jpg
- Figure1/1G/DSC2 (2).jpg
- Figure1/1G/DSC2 (3).jpg
- Figure1/1G/DSC3 (1).jpg
- Figure1/1G/DSC3 (2).jpg
- Figure1/1G/DSC3 (3).jpg
- Figure1/1G/DSC4 (1).jpg
- Figure1/1G/DSC4 (2).jpg
- Figure1/1G/DSC4 (3).jpg
- Figure1/1G/ESC1 (1).jpg
- Figure1/1G/ESC1 (2).jpg
- Figure1/1G/ESC1 (3).jpg
- Figure1/1G/ESC2(1).jpg
- Figure1/1G/ESC2(2).jpg
- Figure1/1G/ESC2(3).jpg
- Figure1/1G/ESC3 (1).jpg
- Figure1/1G/ESC3 (2).jpg
- Figure1/1G/ESC3 (3).jpg
- Figure1/1G/ESC4 (1).jpg
- Figure1/1G/ESC4 (2).jpg
- Figure1/1G/ESC4 (3).jpg
- Figure1/1G/statistical data.xlsx
