# Supplementary material for: TNFSF14+ natural killer cells prevent spontaneous abortion by restricting leucine-mediated decidual stromal cell senescence
Source: EMBO J. 2024 Sep 11;43(21):5018–36. doi: 10.1038/s44318-024-00220-3 (PMC11535022; doi:10.1038/s44318-024-00220-3)
Supplement: Supplementary file 3 — Source data Fig. 1 [file 44318_2024_220_MOESM3_ESM.zip › Figure1/1E/statistical data 1E.xlsx]

## Sheet: Sheet1
	SAβG+ Cell Proportion (%)
case	Day0	Day2	Day4	Day6	Day8
1	2.43902	4.53292	22.2348	35.9462	62.6096
2	0.617284	8.50292	22.4185	40.4669	67.6717
3	0	5.76351	21.2853	40.031	67.3068
