# Supplementary material for: TNFSF14+ natural killer cells prevent spontaneous abortion by restricting leucine-mediated decidual stromal cell senescence
Source: EMBO J. 2024 Sep 11;43(21):5018–36. doi: 10.1038/s44318-024-00220-3 (PMC11535022; doi:10.1038/s44318-024-00220-3)
Supplement: Supplementary file 3 — Source data Fig. 1 [file 44318_2024_220_MOESM3_ESM.zip › Figure1/1F/western statistical data.xlsx]

## Sheet: Sheet1
	Protein expression
case	GAPDH	CDKN2A			CDKN1A			TP53			PRL
Day0-1	26256.3	3135.5	0.119419		9372.74	0.356972		10530.8	0.401077		11651	0.443742
Day0-2	27204.4	4519.98	0.166149		5874.03	0.215922		10769.6	0.395878		12930.3	0.475303
Day0-3	24036.3	9167.28	0.381393		6565.23	0.273138		10385.2	0.432063		14501.1	0.603297
Day4-1	24007.5	27485.6	1.14488		27026.5	1.12575		28587.9	1.19079		28059.5	1.16878
Day4-2	23653.2	27564.7	1.16537		27480.1	1.16179		25751.2	1.0887		24554.6	1.03811
Day4-3	20605.2	24454.1	1.18679		24574	1.19261		22644.4	1.09896		18941	0.91923
