# Supplementary material for: TNFSF14+ natural killer cells prevent spontaneous abortion by restricting leucine-mediated decidual stromal cell senescence
Source: EMBO J. 2024 Sep 11;43(21):5018–36. doi: 10.1038/s44318-024-00220-3 (PMC11535022; doi:10.1038/s44318-024-00220-3)
Supplement: Supplementary file 3 — Source data Fig. 1 [file 44318_2024_220_MOESM3_ESM.zip › Figure1/1G/statistical data.xlsx]

## Sheet: Sheet1
	SAβG+ cell proportion (%)
case	ESC	DSC
1	0.389472	14.4293
2	0.793651	14.5514
3	0	17.722
4	0	16.9264
