# Supplementary material for: TNFSF14+ natural killer cells prevent spontaneous abortion by restricting leucine-mediated decidual stromal cell senescence
Source: EMBO J. 2024 Sep 11;43(21):5018–36. doi: 10.1038/s44318-024-00220-3 (PMC11535022; doi:10.1038/s44318-024-00220-3)
Supplement: Supplementary file 4 — Source data Fig. 2 [file 44318_2024_220_MOESM4_ESM.zip]

Archive with 121 entries (115 files):
- Figure2/
- Figure2/2A/
- Figure2/2A/CDKN1A-BLANK-200.jpg
- Figure2/2A/CDKN2A-BLANK-200.jpg
- Figure2/2A/NP-CDKN1A-200-1.jpg
- Figure2/2A/NP-CDKN1A-200-2.jpg
- Figure2/2A/NP-CDKN1A-200-3.jpg
- Figure2/2A/NP-CDKN1A-200-4.jpg
- Figure2/2A/NP-CDKN1A-200-5.jpg
- Figure2/2A/NP-CDKN1A-200-6.jpg
- Figure2/2A/NP-CDKN1A-400-1.jpg
- Figure2/2A/NP-CDKN1A-400-2.jpg
- Figure2/2A/NP-CDKN1A-400-3.jpg
- Figure2/2A/NP-CDKN1A-400-4.jpg
- Figure2/2A/NP-CDKN1A-400-5.jpg
- Figure2/2A/NP-CDKN1A-400-6.jpg
- Figure2/2A/NP-CDKN2A-200-1.jpg
- Figure2/2A/NP-CDKN2A-200-2.jpg
- Figure2/2A/NP-CDKN2A-200-3.jpg
- Figure2/2A/NP-CDKN2A-200-4.jpg
- Figure2/2A/NP-CDKN2A-200-5.jpg
- Figure2/2A/NP-CDKN2A-200-6.jpg
- Figure2/2A/NP-CDKN2A-400-1.jpg
- Figure2/2A/NP-CDKN2A-400-2.jpg
- Figure2/2A/NP-CDKN2A-400-3.jpg
- Figure2/2A/NP-CDKN2A-400-4.jpg
- Figure2/2A/NP-CDKN2A-400-5.jpg
- Figure2/2A/NP-CDKN2A-400-6.jpg
- Figure2/2A/NP-TP53-200-1.jpg
- Figure2/2A/NP-TP53-200-2.jpg
- Figure2/2A/NP-TP53-200-3.jpg
- Figure2/2A/NP-TP53-200-4.jpg
- Figure2/2A/NP-TP53-200-5.jpg
- Figure2/2A/NP-TP53-200-6.jpg
- Figure2/2A/NP-TP53-400-1.jpg
- Figure2/2A/NP-TP53-400-2.jpg
- Figure2/2A/NP-TP53-400-3.jpg
- Figure2/2A/NP-TP53-400-4.jpg
- Figure2/2A/NP-TP53-400-5.jpg
- Figure2/2A/NP-TP53-400-6.jpg
- Figure2/2A/RSA-CDKN1A-200-1.jpg
- Figure2/2A/RSA-CDKN1A-200-2.jpg
- Figure2/2A/RSA-CDKN1A-200-3.jpg
- Figure2/2A/RSA-CDKN1A-200-4.jpg
- Figure2/2A/RSA-CDKN1A-200-5.jpg
- Figure2/2A/RSA-CDKN1A-200-6.jpg
- Figure2/2A/RSA-CDKN1A-400-1.jpg
- Figure2/2A/RSA-CDKN1A-400-2.jpg
- Figure2/2A/RSA-CDKN1A-400-3.jpg
- Figure2/2A/RSA-CDKN1A-400-4.jpg
- Figure2/2A/RSA-CDKN1A-400-5.jpg
- Figure2/2A/RSA-CDKN1A-400-6.jpg
- Figure2/2A/RSA-CDKN2A-200-1.jpg
- Figure2/2A/RSA-CDKN2A-200-2.jpg
- Figure2/2A/RSA-CDKN2A-200-3.jpg
- Figure2/2A/RSA-CDKN2A-200-4.jpg
- Figure2/2A/RSA-CDKN2A-200-5.jpg
- Figure2/2A/RSA-CDKN2A-200-6.jpg
- Figure2/2A/RSA-CDKN2A-400-1.jpg
- Figure2/2A/RSA-CDKN2A-400-2.jpg
- Figure2/2A/RSA-CDKN2A-400-3.jpg
- Figure2/2A/RSA-CDKN2A-400-4.jpg
- Figure2/2A/RSA-CDKN2A-400-5.jpg
- Figure2/2A/RSA-CDKN2A-400-6.jpg
- Figure2/2A/RSA-TP53-200-1.jpg
- Figure2/2A/RSA-TP53-200-2.jpg
- Figure2/2A/RSA-TP53-200-3.jpg
- Figure2/2A/RSA-TP53-200-4.jpg
- Figure2/2A/RSA-TP53-200-5.jpg
- Figure2/2A/RSA-TP53-200-6.jpg
- Figure2/2A/RSA-TP53-400-1.jpg
- Figure2/2A/RSA-TP53-400-2.jpg
- Figure2/2A/RSA-TP53-400-3.jpg
- Figure2/2A/RSA-TP53-400-4.jpg
- Figure2/2A/RSA-TP53-400-5.jpg
- Figure2/2A/RSA-TP53-400-6.jpg
- Figure2/2A/TP53-BLANK-200.jpg
- Figure2/2B/
- Figure2/2B/western CDKN1A.jpg
- Figure2/2B/western CDKN2A.jpg
- Figure2/2B/western GAPDH.jpg
- Figure2/2B/western IGFBP1.jpg
- Figure2/2B/western statistical data.xlsx
- Figure2/2B/western TP53.jpg
- Figure2/2C/
- Figure2/2C/NP1 (1).jpg
- Figure2/2C/NP1 (2).jpg
- Figure2/2C/NP1 (3).jpg
- Figure2/2C/NP2 (1).jpg
- Figure2/2C/NP2 (2).jpg
- Figure2/2C/NP2 (3).jpg
- Figure2/2C/NP3 (1).jpg
- Figure2/2C/NP3 (2).jpg
- Figure2/2C/NP3 (3).jpg
- Figure2/2C/NP4 (1).jpg
- Figure2/2C/NP4 (2).jpg
- Figure2/2C/NP4 (3).jpg
- Figure2/2C/RSA1 (1).jpg
- Figure2/2C/RSA1 (2).jpg
- Figure2/2C/RSA1 (3).jpg
- Figure2/2C/RSA2 (1).jpg
- Figure2/2C/RSA2 (2).jpg
- Figure2/2C/RSA2 (3).jpg
- Figure2/2C/RSA4 (1).jpg
- Figure2/2C/RSA4 (2).jpg
- Figure2/2C/RSA4 (3).jpg
- Figure2/2C/RSA4 (4).jpg
- Figure2/2C/RSA4 (5).jpg
- Figure2/2C/RSA4 (6).jpg
- Figure2/2C/statistical data.xlsx
- Figure2/2F/
- Figure2/2F/statistical data.xlsx
- Figure2/2G/
- Figure2/2G/ctrl (1).fcs
- Figure2/2G/ctrl (2).fcs
- Figure2/2G/ctrl (3).fcs
- Figure2/2G/ctrl (4).fcs
- Figure2/2G/D-galactose (1).fcs
- Figure2/2G/D-galactose (2).fcs
- Figure2/2G/D-galactose (3).fcs
- Figure2/2G/D-galactose (4).fcs
