# Supplementary material for: TNFSF14+ natural killer cells prevent spontaneous abortion by restricting leucine-mediated decidual stromal cell senescence
Source: EMBO J. 2024 Sep 11;43(21):5018–36. doi: 10.1038/s44318-024-00220-3 (PMC11535022; doi:10.1038/s44318-024-00220-3)
Supplement: Supplementary file 4 — Source data Fig. 2 [file 44318_2024_220_MOESM4_ESM.zip › Figure2/2B/western statistical data.xlsx]

## Sheet: Sheet1
	Protein expression
case	GAPDH	CDKN2A			CDKN1A				TP53				IGFBP1
NP_DSC-1	22658.5	3039.5	0.134144		11626.1	0.513099			5610.18	0.247597			20057.2	0.885198
NP_DSC-2	20510.3	7528.28	0.367048		11229.9	0.547522			9876.91	0.481558			21481	1.04732
NP_DSC-3	25731.6	11989.5	0.465943		10652.2	0.413973			10930.5	0.424788			25791.1	1.00231
RSA_DSC_1	22863.9	26828.6	1.17341		30137.7	1.31813			22376.2	0.978668			25657.2	1.12217
RSA_DSC_2	24742.5	20700	0.836619		26643.1	1.07682			23957.9	0.968291			16348.3	0.660738
RSA_DSC_3	25474.9	22913.1	0.899438		23196.3	0.910559			29925.5	1.17471			14037.3	0.551027
