# Supplementary material for: TNFSF14+ natural killer cells prevent spontaneous abortion by restricting leucine-mediated decidual stromal cell senescence
Source: EMBO J. 2024 Sep 11;43(21):5018–36. doi: 10.1038/s44318-024-00220-3 (PMC11535022; doi:10.1038/s44318-024-00220-3)
Supplement: Supplementary file 4 — Source data Fig. 2 [file 44318_2024_220_MOESM4_ESM.zip › Figure2/2C/statistical data.xlsx]

## Sheet: Sheet1
	SAβG+ Cell Proportion (%)
case	NP	RSA
1	13.4331	35.6921
2	14.119	32.6571
3	6.43634	32.6571
4	0.855209	27.6361
