# Supplementary material for: TNFSF14+ natural killer cells prevent spontaneous abortion by restricting leucine-mediated decidual stromal cell senescence
Source: EMBO J. 2024 Sep 11;43(21):5018–36. doi: 10.1038/s44318-024-00220-3 (PMC11535022; doi:10.1038/s44318-024-00220-3)
Supplement: Supplementary file 4 — Source data Fig. 2 [file 44318_2024_220_MOESM4_ESM.zip › Figure2/2F/statistical data.xlsx]

## Sheet: Sheet1
Number of implantation			Embryo absorption rate (%)				Weight of plancenta and embryo (g)
ctrl1	13		ctrl1	15.3846			ctrl1	0.0633	D-galactose1	0.0501
ctrl2	13		ctrl2	30.7692				0.0653
ctrl3	9		ctrl3	11.1111				0.0671	D-galactose2	0.0701
ctrl4	13		ctrl4	38.4615				0.0562		0.0529
								0.0536
D-galactose1	6		D-galactose1	83.3333				0.0599	D-galactose3	0.0543
D-galactose2	8		D-galactose2	75				0.0631		0.0505
D-galactose3	8		D-galactose3	75				0.0589
D-galactose4	9		D-galactose4	55.5556				0.0608	D-galactose4	0.0528
								0.061		0.0587
								0.0613		0.0522
										0.0519
							ctrl2	0.0533
								0.0508
								0.0583
								0.0602
								0.0567
								0.0546
								0.0542
								0.0512
								0.0543
							ctrl3	0.0732
								0.0798
								0.0543
								0.0703
								0.0699
								0.0721
								0.0689
								0.0742
							ctrl4	0.0598
								0.0589
								0.0603
								0.0583
								0.0612
								0.0578
								0.0597
								0.0633
