# Supplementary material for: TNFSF14+ natural killer cells prevent spontaneous abortion by restricting leucine-mediated decidual stromal cell senescence
Source: EMBO J. 2024 Sep 11;43(21):5018–36. doi: 10.1038/s44318-024-00220-3 (PMC11535022; doi:10.1038/s44318-024-00220-3)
Supplement: Supplementary file 5 — Source data Fig. 3 [file 44318_2024_220_MOESM5_ESM.zip]

Archive with 56 entries (49 files):
- Figure3/
- Figure3/3B/
- Figure3/3B/statistical data.xlsx
- Figure3/3C/
- Figure3/3C/western CDKN1A.jpg
- Figure3/3C/western CDKN2A.jpg
- Figure3/3C/western SLC3A2.jpg
- Figure3/3C/western statistical data.xlsx
- Figure3/3C/western TP53.jpg
- Figure3/3C/western Tubulin.jpg
- Figure3/3D/
- Figure3/3D/western CDKN1A.jpg
- Figure3/3D/western CDKN2A.jpg
- Figure3/3D/western statistical data.xlsx
- Figure3/3D/western TP53.jpg
- Figure3/3D/western Tubulin.jpg
- Figure3/3E/
- Figure3/3E/Apocynin (1).fcs
- Figure3/3E/Apocynin (2).fcs
- Figure3/3E/Apocynin (3).fcs
- Figure3/3E/Apocynin (4).fcs
- Figure3/3E/Apocynin (5).fcs
- Figure3/3E/Apocynin (6).fcs
- Figure3/3E/Ctrl (1).fcs
- Figure3/3E/Ctrl (2).fcs
- Figure3/3E/Ctrl (3).fcs
- Figure3/3E/Ctrl (4).fcs
- Figure3/3E/Ctrl (5).fcs
- Figure3/3E/Leucine deficiency  (1).fcs
- Figure3/3E/Leucine deficiency  (2).fcs
- Figure3/3E/Leucine deficiency  (3).fcs
- Figure3/3E/Leucine deficiency  (4).fcs
- Figure3/3E/Leucine deficiency  (5).fcs
- Figure3/3E/Leucine deficiency  (6).fcs
- Figure3/3F/
- Figure3/3F/endometrium-400 (1).jpg
- Figure3/3F/endometrium-400 (2).jpg
- Figure3/3F/endometrium-400 (3).jpg
- Figure3/3F/endometrium-400 (4).jpg
- Figure3/3F/endometrium-400 (5).jpg
- Figure3/3F/endometrium-400 (6).jpg
- Figure3/3F/NP-400 (1).jpg
- Figure3/3F/NP-400 (2).jpg
- Figure3/3F/NP-400 (3).jpg
- Figure3/3F/NP-400 (4).jpg
- Figure3/3F/NP-400 (5).jpg
- Figure3/3F/NP-400 (6).jpg
- Figure3/3F/RSA-400 (1).jpg
- Figure3/3F/RSA-400 (2).jpg
- Figure3/3F/RSA-400 (3).jpg
- Figure3/3F/RSA-400 (4).jpg
- Figure3/3F/RSA-400 (5).jpg
- Figure3/3F/RSA-400 (6).jpg
- Figure3/3F/statistical data.xlsx
- Figure3/3G/
- Figure3/3G/statistical data.xlsx
