# Supplementary material for: TNFSF14+ natural killer cells prevent spontaneous abortion by restricting leucine-mediated decidual stromal cell senescence
Source: EMBO J. 2024 Sep 11;43(21):5018–36. doi: 10.1038/s44318-024-00220-3 (PMC11535022; doi:10.1038/s44318-024-00220-3)
Supplement: Supplementary file 5 — Source data Fig. 3 [file 44318_2024_220_MOESM5_ESM.zip › Figure3/3B/statistical data.xlsx]

## Sheet: Sheet1
	Relative expression of CDKN2A(/ACTB)							Relative expression of CDKN1A(/ACTB)							Relative expression of TP53(/ACTB)
case	Ctrl	BCAA	Val	Lue	Ile		case	Ctrl	BCAA	Val	Leu	Ile		case	Ctrl	BCAA	Val	Leu	Ile
1	1.22221	0.460656	1.22793	0.159394	0.141913		1	0.844025	0.600826	0.437878	0.40498	0.458133		1	0.959309	0.482112	0.501825	0.547383	0.63108
2	1.16382	0.346781	0.854534	0.117666	0.154159		2	0.801724	0.524545	0.567271	0.416441	0.455312		2	1.05892	0.552083	1.52325	0.575191	0.634197
3	1.07067	0.375677	0.906098	0.097907	0.127237		3	0.877282	0.512352	0.528916	0.41719	0.463147		3	1.20937	0.546717	1.14263	0.676209	0.647803
4	1.02195	0.660684	0.95506	0.133332	0.249705		4	1.09985	0.471661	0.483691	0.36915	0.347255		4	0.928479	0.54551	0.680995	0.474595	0.468571
5	0.818392	0.832952	0.745775	0.135791	0.173622		5	1.21729	0.466628	0.559582	0.417486	0.385874		5	0.948827	0.576909	0.721533	0.466076	0.667454
6	0.702963	0.849404	0.860952	0.167752	0.147179		6	1.15983	0.456481	0.529524	0.394052	0.499408		6	0.895094	0.570449	0.895219	0.497443	0.564496
