# Supplementary material for: TNFSF14+ natural killer cells prevent spontaneous abortion by restricting leucine-mediated decidual stromal cell senescence
Source: EMBO J. 2024 Sep 11;43(21):5018–36. doi: 10.1038/s44318-024-00220-3 (PMC11535022; doi:10.1038/s44318-024-00220-3)
Supplement: Supplementary file 5 — Source data Fig. 3 [file 44318_2024_220_MOESM5_ESM.zip › Figure3/3C/western statistical data.xlsx]

## Sheet: Sheet1
		Protein expression
	case	tubulin	CDKN2A			CDKN1A			TP53			SLC3A2
ctrl	1	23163.3	17074.4	0.73713		27108.8	1.17033		19582.5	0.84541		28173.3	1.21629
	2	24943.3	28693.6	1.15035		28170.2	1.12937		28201.6	1.13063		24385.7	0.977645
	3	30239.6	28017.5	0.926515		24194.2	0.800082		27349.8	0.904436		24977.1	0.825971
SLC3A2-RNAi	1	23594.2	6914.5	0.293059		7872.88	0.333678		17490.5	0.741305		8691.52	0.368375
	2	23284.9	6900.15	0.296336		530.728	0.0227928		15951.5	0.685057		4954.28	0.212768
	3	26143.1	10130.2	0.387489		6847.74	0.261933		17936.3	0.686084		3124.72	0.119524
