# Supplementary material for: TNFSF14+ natural killer cells prevent spontaneous abortion by restricting leucine-mediated decidual stromal cell senescence
Source: EMBO J. 2024 Sep 11;43(21):5018–36. doi: 10.1038/s44318-024-00220-3 (PMC11535022; doi:10.1038/s44318-024-00220-3)
Supplement: Supplementary file 5 — Source data Fig. 3 [file 44318_2024_220_MOESM5_ESM.zip › Figure3/3D/western statistical data.xlsx]

## Sheet: Sheet1
		Protein expression
	case	Tubulin	CDKN2A				CDKN1A			TP53
ctrl	1	17617	24824.4	1.40912			29560.2	1.67793		21780	1.2363
	2	25752.9	27509.9	1.06823			26497.3	1.0289		28957.4	1.12443
	3	29922.6	23094.6	0.771812			24319.8	0.812755		25633.9	0.856674
leucine deficiency	1	26321.6	9138.03	0.347168			6155.96	0.233875		11570.2	0.43957
	2	23223.8	7255.33	0.312409			5618.69	0.241936		13290.6	0.572285
	3	27749.6	5826.53	0.209968			4508.79	0.162481		14165.4	0.510472
