# Supplementary material for: TNFSF14+ natural killer cells prevent spontaneous abortion by restricting leucine-mediated decidual stromal cell senescence
Source: EMBO J. 2024 Sep 11;43(21):5018–36. doi: 10.1038/s44318-024-00220-3 (PMC11535022; doi:10.1038/s44318-024-00220-3)
Supplement: Supplementary file 5 — Source data Fig. 3 [file 44318_2024_220_MOESM5_ESM.zip › Figure3/3F/statistical data.xlsx]

## Sheet: Sheet1
SLC3A2 Average Intensity
case	RSA_Decidua			NP_Decidua			Sec_Endometrium
1	171.845		1	101.784		1	45.714
2	163.982		2	109.584		2	50.501
3	160.543		3	92.436		3	65.474
4	143.497		4	88.723		4	43.36
5	143.063		5	113.096		5	63.386
6	143.002		6	106.002		6	63.198
