# Supplementary material for: TNFSF14+ natural killer cells prevent spontaneous abortion by restricting leucine-mediated decidual stromal cell senescence
Source: EMBO J. 2024 Sep 11;43(21):5018–36. doi: 10.1038/s44318-024-00220-3 (PMC11535022; doi:10.1038/s44318-024-00220-3)
Supplement: Supplementary file 5 — Source data Fig. 3 [file 44318_2024_220_MOESM5_ESM.zip › Figure3/3G/statistical data.xlsx]

## Sheet: Sheet1
	Concentration of BCAA (mM)
case	NP	RSA
1	0.871549	0.781825
2	0.853911	0.717408
3	0.884586	0.73658
4	0.833972	0.869248
5	0.820169	0.758819
6	0.868482	0.710506
