# Supplementary material for: TNFSF14+ natural killer cells prevent spontaneous abortion by restricting leucine-mediated decidual stromal cell senescence
Source: EMBO J. 2024 Sep 11;43(21):5018–36. doi: 10.1038/s44318-024-00220-3 (PMC11535022; doi:10.1038/s44318-024-00220-3)
Supplement: Supplementary file 6 — Source data Fig. 4 [file 44318_2024_220_MOESM6_ESM.zip]

Archive with 92 entries (83 files):
- Figure4/
- Figure4/4A/
- Figure4/4A/statistical data.xlsx
- Figure4/4B/
- Figure4/4B/CDKN1A-400-6%Leu-1.jpg
- Figure4/4B/CDKN1A-400-6%Leu-2.jpg
- Figure4/4B/CDKN1A-400-6%Leu-3.jpg
- Figure4/4B/CDKN1A-400-6%Leu-4.jpg
- Figure4/4B/CDKN1A-400-Ctrl1.jpg
- Figure4/4B/CDKN1A-400-Ctrl2.jpg
- Figure4/4B/CDKN1A-400-Ctrl3.jpg
- Figure4/4B/CDKN2A-400-6%Leu-1.jpg
- Figure4/4B/CDKN2A-400-6%Leu-2.jpg
- Figure4/4B/CDKN2A-400-6%Leu-3.jpg
- Figure4/4B/CDKN2A-400-6%Leu-4.jpg
- Figure4/4B/CDKN2A-400-Ctrl1.jpg
- Figure4/4B/CDKN2A-400-Ctrl2.jpg
- Figure4/4B/CDKN2A-400-Ctrl3.jpg
- Figure4/4B/statistical data.xlsx
- Figure4/4B/TP53-400-6%Leu-1.jpg
- Figure4/4B/TP53-400-6%Leu-2.jpg
- Figure4/4B/TP53-400-6%Leu-3.jpg
- Figure4/4B/TP53-400-6%Leu-4.jpg
- Figure4/4B/TP53-400-Ctrl1.jpg
- Figure4/4B/TP53-400-Ctrl2.jpg
- Figure4/4B/TP53-400-Ctrl3.jpg
- Figure4/4D/
- Figure4/4D/statistical data.xlsx
- Figure4/4E/
- Figure4/4E/statistical data.xlsx
- Figure4/4E/western CDKN1A.jpg
- Figure4/4E/western CDKN2A.jpg
- Figure4/4E/western GAPDH.jpg
- Figure4/4E/western TP53.jpg
- Figure4/4F/
- Figure4/4F/NP (1).fcs
- Figure4/4F/NP (2).fcs
- Figure4/4F/NP (3).fcs
- Figure4/4F/NP (4).fcs
- Figure4/4F/NP (5).fcs
- Figure4/4F/NP (6).fcs
- Figure4/4F/RSA (1).fcs
- Figure4/4F/RSA (2).fcs
- Figure4/4F/RSA (3).fcs
- Figure4/4F/RSA (4).fcs
- Figure4/4F/RSA (5).fcs
- Figure4/4F/RSA (6).fcs
- Figure4/4G/
- Figure4/4G/NP-200-1.jpg
- Figure4/4G/NP-200-2.bmp
- Figure4/4G/NP-200-3.bmp
- Figure4/4G/NP-200-4.bmp
- Figure4/4G/NP-200-5.bmp
- Figure4/4G/NP-200-6.bmp
- Figure4/4G/RSA-200-1.jpg
- Figure4/4G/RSA-200-2.bmp
- Figure4/4G/RSA-200-3.bmp
- Figure4/4G/RSA-200-4.bmp
- Figure4/4G/RSA-200-5.bmp
- Figure4/4G/RSA-200-6.bmp
- Figure4/4H/
- Figure4/4H/statistical data.xlsx
- Figure4/4H/western CDKN1A.jpg
- Figure4/4H/western CDKN2A.jpg
- Figure4/4H/western GAPDH.jpg
- Figure4/4H/western TP53.jpg
- Figure4/4I/
- Figure4/4I/Ctrl+NK-1 (1).jpg
- Figure4/4I/Ctrl+NK-1 (2).jpg
- Figure4/4I/Ctrl+NK-1 (3).jpg
- Figure4/4I/Ctrl+NK-2 (1).jpg
- Figure4/4I/Ctrl+NK-2 (2).jpg
- Figure4/4I/Ctrl+NK-2 (3).jpg
- Figure4/4I/Ctrl+NK-3 (1).jpg
- Figure4/4I/Ctrl+NK-3 (2).jpg
- Figure4/4I/Ctrl+NK-3 (3).jpg
- Figure4/4I/Ctrl+NK-4 (1).jpg
- Figure4/4I/Ctrl+NK-4 (2).jpg
- Figure4/4I/Ctrl+NK-4 (3).jpg
- Figure4/4I/statistical data.xlsx
- Figure4/4I/TNFRSF14-+NK-1 (1).jpg
- Figure4/4I/TNFRSF14-+NK-1 (2).jpg
- Figure4/4I/TNFRSF14-+NK-1 (3).jpg
- Figure4/4I/TNFRSF14-+NK-2 (1).jpg
- Figure4/4I/TNFRSF14-+NK-2 (2).jpg
- Figure4/4I/TNFRSF14-+NK-2 (3).jpg
- Figure4/4I/TNFRSF14-+NK-3 (1).jpg
- Figure4/4I/TNFRSF14-+NK-3 (2).jpg
- Figure4/4I/TNFRSF14-+NK-3 (3).jpg
- Figure4/4I/TNFRSF14-+NK-4 (1).jpg
- Figure4/4I/TNFRSF14-+NK-4 (2).jpg
- Figure4/4I/TNFRSF14-+NK-4 (3).jpg
