# Supplementary material for: TNFSF14+ natural killer cells prevent spontaneous abortion by restricting leucine-mediated decidual stromal cell senescence
Source: EMBO J. 2024 Sep 11;43(21):5018–36. doi: 10.1038/s44318-024-00220-3 (PMC11535022; doi:10.1038/s44318-024-00220-3)
Supplement: Supplementary file 6 — Source data Fig. 4 [file 44318_2024_220_MOESM6_ESM.zip › Figure4/4A/statistical data.xlsx]

## Sheet: Sheet1
	SAβG flurescence intensity
case	Ctrl-1.2%Leucine	High-6%Leucine
1	33529	45178
2	31677	47401
3	38364	58531
4		64309
