# Supplementary material for: TNFSF14+ natural killer cells prevent spontaneous abortion by restricting leucine-mediated decidual stromal cell senescence
Source: EMBO J. 2024 Sep 11;43(21):5018–36. doi: 10.1038/s44318-024-00220-3 (PMC11535022; doi:10.1038/s44318-024-00220-3)
Supplement: Supplementary file 6 — Source data Fig. 4 [file 44318_2024_220_MOESM6_ESM.zip › Figure4/4B/statistical data.xlsx]

## Sheet: Sheet1
	CDKN2A Average Intensity (AU)
case	Ctrl	6%Leu
1	55.662	99.99
2	60.916	76.767
3	50.111	99.99
4		99.697
	CDKN1A Average Intensity (AU)
case	Ctrl	6%Leu
1	36.697	127.733
2	51.81	118.539
3	48.258	80.842
4		88.106
	TP53 Average Intensity (AU)
case	Ctrl	6%Leu
1	49.551	76.364
2	54.912	62.102
3	47.517	96.336
4		93.545
