# Supplementary material for: TNFSF14+ natural killer cells prevent spontaneous abortion by restricting leucine-mediated decidual stromal cell senescence
Source: EMBO J. 2024 Sep 11;43(21):5018–36. doi: 10.1038/s44318-024-00220-3 (PMC11535022; doi:10.1038/s44318-024-00220-3)
Supplement: Supplementary file 6 — Source data Fig. 4 [file 44318_2024_220_MOESM6_ESM.zip › Figure4/4E/statistical data.xlsx]

## Sheet: Sheet1
		Protein expression
	Case	GAPDH	CDKN2A			CDKN1A			TP53
hESC	1	28216.6	31565.2	1.11868		29421.9	1.04271		24123.3	0.854934
	2	25517.3	19640.1	0.769675		24162.6	0.94691		29211.1	1.14475
	3	27082.3	26955.6	0.995322		22562.6	0.833111		25116.7	0.92742
hESC+dNK	1	28559.1	9617.23	0.336748		8962.81	0.313834		8796.74	0.308019
	2	30053.2	5510.79	0.183368		3940.38	0.131114		7061.5	0.234967
	3	26589.9	1862.48	0.0700445		2827.01	0.106319		6427.03	0.24171
