# Supplementary material for: TNFSF14+ natural killer cells prevent spontaneous abortion by restricting leucine-mediated decidual stromal cell senescence
Source: EMBO J. 2024 Sep 11;43(21):5018–36. doi: 10.1038/s44318-024-00220-3 (PMC11535022; doi:10.1038/s44318-024-00220-3)
Supplement: Supplementary file 6 — Source data Fig. 4 [file 44318_2024_220_MOESM6_ESM.zip › Figure4/4H/statistical data.xlsx]

## Sheet: Sheet1
		Prorein expression
	case	GAPDH	CDKN2A				CDKN1A					TP53
Ctrl+dNK	1	20358.7	759.991	0.03733			575.971	0.0282911				2560.6	0.125774
	2	15476	897.335	0.0579825			1350.18	0.0872439				3078.3	0.198909
	3	11554.8	1584.04	0.13709			1532.87	0.132661				2964.06	0.256523
TNFRSF14-RNAi+dNK	1	11855.3	12627	1.0651			8268.2	0.69743				8655.2	0.730073
	2	11624	12078.9	1.03914			13166.5	1.13271				12923	1.11176
	3	14024	9138.84	0.651657			11167.4	0.796308				13584.1	0.968634
TNFRSF14-RNAi	1	19677.7	18134.4	0.921571			17466.1	0.887609				15142	0.7695
	2	17385.3	20848.5	1.19921			18646.8	1.07257				18995.6	1.09263
	3	15615.9	16173.7	1.03573			20914.7	1.33932				17914.6	1.14721
