# Supplementary material for: TNFSF14+ natural killer cells prevent spontaneous abortion by restricting leucine-mediated decidual stromal cell senescence
Source: EMBO J. 2024 Sep 11;43(21):5018–36. doi: 10.1038/s44318-024-00220-3 (PMC11535022; doi:10.1038/s44318-024-00220-3)
Supplement: Supplementary file 6 — Source data Fig. 4 [file 44318_2024_220_MOESM6_ESM.zip › Figure4/4I/statistical data.xlsx]

## Sheet: Sheet1
		SAβG+ Cell Proportion (%)
	Case	Ctrl+dNK	TNFRSF14-/-+dNK
	1	24.6238	39.5472
	2	30.4628	47.7782
	3	27.7433	49.3192
	4	18.5747	47.0376
