# Supplementary material for: TNFSF14+ natural killer cells prevent spontaneous abortion by restricting leucine-mediated decidual stromal cell senescence
Source: EMBO J. 2024 Sep 11;43(21):5018–36. doi: 10.1038/s44318-024-00220-3 (PMC11535022; doi:10.1038/s44318-024-00220-3)
Supplement: Supplementary file 7 — Source data Fig. 5 [file 44318_2024_220_MOESM7_ESM.zip]

Archive with 72 entries (66 files):
- Figure5/
- Figure5/5B/
- Figure5/5B/statistical data.xlsx
- Figure5/5C/
- Figure5/5C/Tnfrsf14 (1).fcs
- Figure5/5C/Tnfrsf14 (2).fcs
- Figure5/5C/Tnfrsf14 (3).fcs
- Figure5/5C/Tnfrsf14 (4).fcs
- Figure5/5C/Tnfrsf14 (5).fcs
- Figure5/5C/WT (1).fcs
- Figure5/5C/WT (2).fcs
- Figure5/5C/WT (3).fcs
- Figure5/5C/WT (4).fcs
- Figure5/5C/WT (5).fcs
- Figure5/5D/
- Figure5/5D/CDKN1A-Tnfrsf14-400 (1).jpg
- Figure5/5D/CDKN1A-Tnfrsf14-400 (2).jpg
- Figure5/5D/CDKN1A-Tnfrsf14-400 (3).jpg
- Figure5/5D/CDKN1A-Tnfrsf14-400 (4).jpg
- Figure5/5D/CDKN1A-Tnfrsf14-400 (5).jpg
- Figure5/5D/CDKN1A-WT-400 (1).jpg
- Figure5/5D/CDKN1A-WT-400 (2).jpg
- Figure5/5D/CDKN1A-WT-400 (3).jpg
- Figure5/5D/CDKN1A-WT-400 (4).jpg
- Figure5/5D/CDKN1A-WT-400 (5).jpg
- Figure5/5D/CDKN2A-Tnfrsf14-400 (1).jpg
- Figure5/5D/CDKN2A-Tnfrsf14-400 (2).jpg
- Figure5/5D/CDKN2A-Tnfrsf14-400 (3).jpg
- Figure5/5D/CDKN2A-Tnfrsf14-400 (4).jpg
- Figure5/5D/CDKN2A-Tnfrsf14-400 (5).jpg
- Figure5/5D/CDKN2A-WT-400 (1).jpg
- Figure5/5D/CDKN2A-WT-400 (2).jpg
- Figure5/5D/CDKN2A-WT-400 (3).jpg
- Figure5/5D/CDKN2A-WT-400 (4).jpg
- Figure5/5D/CDKN2A-WT-400 (5).jpg
- Figure5/5D/statistical data.xlsx
- Figure5/5D/TP53-Hvem-Tnfrsf14  (1).jpg
- Figure5/5D/TP53-Hvem-Tnfrsf14  (2).jpg
- Figure5/5D/TP53-Hvem-Tnfrsf14  (3).jpg
- Figure5/5D/TP53-Hvem-Tnfrsf14  (4).jpg
- Figure5/5D/TP53-Hvem-Tnfrsf14  (5).jpg
- Figure5/5D/TP53-WT-400 (1).jpg
- Figure5/5D/TP53-WT-400 (2).jpg
- Figure5/5D/TP53-WT-400 (3).jpg
- Figure5/5D/TP53-WT-400 (4).jpg
- Figure5/5D/TP53-WT-400 (5).jpg
- Figure5/5F/
- Figure5/5F/Ctrl1 (1).jpg
- Figure5/5F/Ctrl1 (2).jpg
- Figure5/5F/Ctrl1 (3).jpg
- Figure5/5F/Ctrl2 (1).jpg
- Figure5/5F/Ctrl2 (2).jpg
- Figure5/5F/Ctrl2 (3).jpg
- Figure5/5F/Ctrl3 (1).jpg
- Figure5/5F/Ctrl3 (2).jpg
- Figure5/5F/Ctrl3 (3).jpg
- Figure5/5F/statistical data.xlsx
- Figure5/5F/TNFSF14-1 (1).jpg
- Figure5/5F/TNFSF14-1 (2).jpg
- Figure5/5F/TNFSF14-1 (3).jpg
- Figure5/5F/TNFSF14-2 (1).jpg
- Figure5/5F/TNFSF14-2 (2).jpg
- Figure5/5F/TNFSF14-2 (3).jpg
- Figure5/5F/TNFSF14-3 (1).jpg
- Figure5/5F/TNFSF14-3 (2).jpg
- Figure5/5F/TNFSF14-3 (3).jpg
- Figure5/5G/
- Figure5/5G/statistical data.xlsx
- Figure5/5G/western CDKN1A.jpg
- Figure5/5G/western CDKN2A.jpg
- Figure5/5G/western GAPDH.jpg
- Figure5/5G/western TP53.jpg
