# Supplementary material for: TNFSF14+ natural killer cells prevent spontaneous abortion by restricting leucine-mediated decidual stromal cell senescence
Source: EMBO J. 2024 Sep 11;43(21):5018–36. doi: 10.1038/s44318-024-00220-3 (PMC11535022; doi:10.1038/s44318-024-00220-3)
Supplement: Supplementary file 7 — Source data Fig. 5 [file 44318_2024_220_MOESM7_ESM.zip › Figure5/5B/statistical data.xlsx]

## Sheet: Sheet1
	Embryo absorption rate (%)				Weight of placenta (g)				Weight of embryos (g)
case	WT	Tnfrsf14-/-		case	WT	Tnfrsf14-/-		case	WT	Tnfrsf14-/-
1	11.1111	28.5714		1	0.0709	0.0895		1	0.1067	0.1661
2	0	28.5714			0.0709	0.0896			0.1096	0.1615
3	9.09091	45.4545			0.0863	0.0841			0.1202	0.1581
4	0	9.09091			0.0804	0.073			0.1269	0.174
5	0	0			0.0795	0.0982			0.1136	0.1716
					0.087				0.1287
					0.0837				0.0943
					0.0723				0.1068
				2	0.053	0.0895		2	0.1106	0.153
					0.0739	0.0936			0.1015	0.1563
					0.053	0.0848			0.1072	0.1509
					0.0677	0.0734			0.1064	0.1258
					0.0697	0.084			0.1031	0.1517
					0.062				0.0939
					0.0702				0.1063
					0.0925				0.1215
					0.0637				0.1124
				3	0.0688	0.0366		3	0.1031	0.0758
					0.0668	0.046			0.111	0.1212
					0.0685	0.0354			0.0987	0.0821
					0.061	0.0357			0.1037	0.104
					0.0546	0.0747			0.0992	0.1093
					0.0783	0.054			0.0987	0.1123
					0.0665				0.1105
					0.0468				0.0953
					0.0543				0.0929
					0.0572				0.1092
				4	0.087	0.0565		4	0.1143	0.0654
					0.0688	0.0439			0.1233	0.0976
					0.0717	0.0623			0.1144	0.101
					0.0893	0.0673			0.138	0.1108
					0.0535	0.0514			0.1062	0.1082
					0.0813	0.0447			0.1221	0.0947
					0.0901	0.044			0.1294	0.0926
					0.083	0.0671			0.1097	0.0914
					0.0814	0.0642			0.1245	0.1168
						0.0575				0.1191
				5	0.0695	0.0496		5	0.129	0.1107
					0.0817	0.0655			0.1387	0.1116
					0.0711	0.0538			0.127	0.1055
					0.0689	0.0817			0.1255	0.1189
					0.0715	0.0575			0.1325	0.1078
					0.0883	0.0546			0.1274	0.0888
					0.0682	0.074			0.1215	0.0866
					0.082	0.0511			0.1366	0.1053
					0.0668	0.0767			0.132	0.1116
						0.0388				0.1059
