# Supplementary material for: TNFSF14+ natural killer cells prevent spontaneous abortion by restricting leucine-mediated decidual stromal cell senescence
Source: EMBO J. 2024 Sep 11;43(21):5018–36. doi: 10.1038/s44318-024-00220-3 (PMC11535022; doi:10.1038/s44318-024-00220-3)
Supplement: Supplementary file 7 — Source data Fig. 5 [file 44318_2024_220_MOESM7_ESM.zip › Figure5/5D/statistical data.xlsx]

## Sheet: Sheet1
	CDKN2A Average Intensity (AU)				CDKN1A Average Intensity (AU)				TP53 Average Intensity (AU)
case	WT	Tnfrsf14-/-		case	WT	Tnfrsf14-/-		case	WT	Tnfrsf14-/-
1	58.817	71.505		1	43.343	83.256		1	62.391	84.246
2	55.147	70.882		2	46.723	102.182		2	27.888	87.101
3	52.11	61.174		3	64.59	52.558		3	53.954	84.752
4	37.988	96.571		4	45.706	92.991		4	62.541	105.433
5	48.142	82.564		5	44.699	76.146		5	39.209	109.476
