# Supplementary material for: TNFSF14+ natural killer cells prevent spontaneous abortion by restricting leucine-mediated decidual stromal cell senescence
Source: EMBO J. 2024 Sep 11;43(21):5018–36. doi: 10.1038/s44318-024-00220-3 (PMC11535022; doi:10.1038/s44318-024-00220-3)
Supplement: Supplementary file 7 — Source data Fig. 5 [file 44318_2024_220_MOESM7_ESM.zip › Figure5/5F/statistical data.xlsx]

## Sheet: Sheet1
	SAβG+ cell proportion (%)
case	Ctrl	TNFSF14
1	35.9462	15.8016
2	40.4669	13.869
3	40.031	14.1481
