# Supplementary material for: TNFSF14+ natural killer cells prevent spontaneous abortion by restricting leucine-mediated decidual stromal cell senescence
Source: EMBO J. 2024 Sep 11;43(21):5018–36. doi: 10.1038/s44318-024-00220-3 (PMC11535022; doi:10.1038/s44318-024-00220-3)
Supplement: Supplementary file 7 — Source data Fig. 5 [file 44318_2024_220_MOESM7_ESM.zip › Figure5/5G/statistical data.xlsx]

## Sheet: Sheet1
		Protein expression
	case	GAPDH	CDKN2A				CDKN1A			TP53
Ctrl	1	21365.8	30476.3	1.4264			26527	1.24156		29534.7	1.38233
	2	22284.4	19004.9	0.852836			31453.4	1.41145		29719.1	1.33363
	3	22802.3	26545.2	1.16415			29223.2	1.28159		25978.6	1.1393
TNFSF14	1	23456.2	9912.28	0.422587			9143.45	0.389809		8467.69	0.361
	2	26634.9	6019.38	0.225996			9538.54	0.358121		4548.43	0.170769
	3	23752.3	2172.43	0.0914618			7171.45	0.301927		5366.15	0.225922
