# Supplementary material for: TNFSF14+ natural killer cells prevent spontaneous abortion by restricting leucine-mediated decidual stromal cell senescence
Source: EMBO J. 2024 Sep 11;43(21):5018–36. doi: 10.1038/s44318-024-00220-3 (PMC11535022; doi:10.1038/s44318-024-00220-3)
Supplement: Supplementary file 8 — Source data Fig. 6 [file 44318_2024_220_MOESM8_ESM.zip]

Archive with 20 entries (12 files):
- Figure6/
- Figure6/6C/
- Figure6/6C/statistical data.xlsx
- Figure6/6C/western SLC3A2.jpg
- Figure6/6C/western Tubulin.jpg
- Figure6/6D/
- Figure6/6D/statistical data.xlsx
- Figure6/6D/western SLC3A2.jpg
- Figure6/6D/western Tubulin.jpg
- Figure6/6E/
- Figure6/6E/western SLC3A2.jpg
- Figure6/6E/western Tubulin.jpg
- Figure6/6F/
- Figure6/6F/statistical data.xlsx
- Figure6/6G/
- Figure6/6G/statistical data.xlsx
- Figure6/6H/
- Figure6/6H/statistical data.xlsx
- Figure6/6I/
- Figure6/6I/statistical data.xlsx
