# Supplementary material for: TNFSF14+ natural killer cells prevent spontaneous abortion by restricting leucine-mediated decidual stromal cell senescence
Source: EMBO J. 2024 Sep 11;43(21):5018–36. doi: 10.1038/s44318-024-00220-3 (PMC11535022; doi:10.1038/s44318-024-00220-3)
Supplement: Supplementary file 8 — Source data Fig. 6 [file 44318_2024_220_MOESM8_ESM.zip › Figure6/6C/statistical data.xlsx]

## Sheet: Sheet1
		Protein expression
	case	GAPDH	SLC3A2
Ctrl	1	18104.8	21563.6	1.19104
	2	23483.8	27299.1	1.16246
	3	25982.2	24886.9	0.957843
TNFSF14	1	24726.7	13676.2	0.553095
	2	22054.5	10396.9	0.47142
	3	22438.5	4772.86	0.212708
