# Supplementary material for: TNFSF14+ natural killer cells prevent spontaneous abortion by restricting leucine-mediated decidual stromal cell senescence
Source: EMBO J. 2024 Sep 11;43(21):5018–36. doi: 10.1038/s44318-024-00220-3 (PMC11535022; doi:10.1038/s44318-024-00220-3)
Supplement: Supplementary file 8 — Source data Fig. 6 [file 44318_2024_220_MOESM8_ESM.zip › Figure6/6D/statistical data.xlsx]

## Sheet: Sheet1
		Prorein expression
	case	Tubulin	SLC3A2
ctrl	1	20472.1	23513.8	1.14858
	2	17591.8	31993.2	1.81865
	3	19418.4	30197.6	1.5551
ctrl+dNK	1	21745.6	13341	0.613504
	2	22949	11042.8	0.481187
	3	29653.9	4147.74	0.139871
