# Supplementary material for: TNFSF14+ natural killer cells prevent spontaneous abortion by restricting leucine-mediated decidual stromal cell senescence
Source: EMBO J. 2024 Sep 11;43(21):5018–36. doi: 10.1038/s44318-024-00220-3 (PMC11535022; doi:10.1038/s44318-024-00220-3)
Supplement: Supplementary file 8 — Source data Fig. 6 [file 44318_2024_220_MOESM8_ESM.zip › Figure6/6F/statistical data.xlsx]

## Sheet: Sheet1
		Protein expression
	case	Tubulin	SLC3A2
ctrl+dNK	1	10304	3574.38	0.346893
	2	13490.1	2777.99	0.205928
	3	17029.2	5582.06	0.327793
TNFRSF14-RNAi+dNK	1	17848.8	18052.4	1.0114
	2	16774.3	15893.8	0.947511
	3	13704.8	14116.8	1.03006
TNFRSF14-RNAi	1	12249.1	19797.4	1.61624
	2	13425.8	18859.1	1.40469
	3	13612.8	16757.9	1.23104
