# Supplementary material for: TNFSF14+ natural killer cells prevent spontaneous abortion by restricting leucine-mediated decidual stromal cell senescence
Source: EMBO J. 2024 Sep 11;43(21):5018–36. doi: 10.1038/s44318-024-00220-3 (PMC11535022; doi:10.1038/s44318-024-00220-3)
Supplement: Supplementary file 8 — Source data Fig. 6 [file 44318_2024_220_MOESM8_ESM.zip › Figure6/6G/statistical data.xlsx]

## Sheet: Sheet1
	Concentration of BCAA in supernatant (mM)				Concentration of BCAA in supernatant (mM)				Concentration of BCAA in cell lysate (mM)
case	Ctrl	TNFSF14		case	Ctrl	TNFRSF14-RNAi		case	Ctrl	TNFRSF14-RNAi
1	0.871549	0.89839		1	0.84931	0.732745		1	0.268558	0.416718
2	0.853911	0.927531		2	0.807899	0.715874		2	0.280521	0.396779
3	0.884586	0.959739		3	0.788727	0.682132		3	0.32408	0.38635
4	0.833972	0.945169		4	0.781825	0.658359		4	0.301687	0.358129
5	0.820169	0.96434		5	0.761887	0.696702		5	0.236043	0.370092
6	0.868482	0.952837		6	0.76342	0.682899		6	0.258742	0.356595
