# Supplementary material for: TNFSF14+ natural killer cells prevent spontaneous abortion by restricting leucine-mediated decidual stromal cell senescence
Source: EMBO J. 2024 Sep 11;43(21):5018–36. doi: 10.1038/s44318-024-00220-3 (PMC11535022; doi:10.1038/s44318-024-00220-3)
Supplement: Supplementary file 8 — Source data Fig. 6 [file 44318_2024_220_MOESM8_ESM.zip › Figure6/6H/statistical data.xlsx]

## Sheet: Sheet1
	Relative expression of HSF1(/ACTB)				Relative expression of SLC3A2(/ACTB)
case	Ctrl	TNFSF14		case	Ctrl	TNFSF14
1	0.973208	0.730654		1	0.930124	0.599978
2	1.25549	0.610211		2	1.0279	0.638646
3	1.08079	0.768086		3	0.889075	0.816435
4	0.799733	0.57784		4	0.975294	0.608454
5	0.697068	0.61047		5	1.18159	0.825248
6	1.19371	0.617439		6	0.996009	1.1652
