# Supplementary material for: TNFSF14+ natural killer cells prevent spontaneous abortion by restricting leucine-mediated decidual stromal cell senescence
Source: EMBO J. 2024 Sep 11;43(21):5018–36. doi: 10.1038/s44318-024-00220-3 (PMC11535022; doi:10.1038/s44318-024-00220-3)
Supplement: Supplementary file 8 — Source data Fig. 6 [file 44318_2024_220_MOESM8_ESM.zip › Figure6/6I/statistical data.xlsx]

## Sheet: Sheet1
	Firefil Luciferase activity (/Ranilla Luciferase activity)
	Ctrl		WT		Mut
case	Ctrl	HSF1over	Ctrl	HSF1over	Ctrl	HSF1over
1	0.054	0.0882	0.1971	0.542	0.2398	0.4379
2	0.1364	0.1128	0.2486	0.5447	0.3792	0.4387
3	0.0606	0.088	0.2088	0.5248	0.2397	0.4082
4	0.1337	0.1098	0.2581	0.5383	0.3928	0.3923
