# Supplementary material for: TNFSF14+ natural killer cells prevent spontaneous abortion by restricting leucine-mediated decidual stromal cell senescence
Source: EMBO J. 2024 Sep 11;43(21):5018–36. doi: 10.1038/s44318-024-00220-3 (PMC11535022; doi:10.1038/s44318-024-00220-3)
Supplement: Supplementary file 9 — Source data Fig. 7 [file 44318_2024_220_MOESM9_ESM.zip]

Archive with 66 entries (62 files):
- Figure7/
- Figure7/7A/
- Figure7/7A/CDKN1A-400-Ctrl (1).jpg
- Figure7/7A/CDKN1A-400-Ctrl (2).jpg
- Figure7/7A/CDKN1A-400-Ctrl (3).jpg
- Figure7/7A/CDKN1A-400-Ctrl (4).jpg
- Figure7/7A/CDKN1A-400-Ctrl (5).jpg
- Figure7/7A/CDKN1A-400-NK1.1 (1).jpg
- Figure7/7A/CDKN1A-400-NK1.1 (2).jpg
- Figure7/7A/CDKN1A-400-NK1.1 (3).jpg
- Figure7/7A/CDKN1A-400-NK1.1 (4).jpg
- Figure7/7A/CDKN1A-400-NK1.1 (5).jpg
- Figure7/7A/CDKN1A-400-TNFSF14 (1).jpg
- Figure7/7A/CDKN1A-400-TNFSF14 (2).jpg
- Figure7/7A/CDKN1A-400-TNFSF14 (3).jpg
- Figure7/7A/CDKN1A-400-TNFSF14 (4).jpg
- Figure7/7A/CDKN1A-400-TNFSF14 (5).jpg
- Figure7/7A/CDKN2A-400-Ctrl (1).jpg
- Figure7/7A/CDKN2A-400-Ctrl (2).jpg
- Figure7/7A/CDKN2A-400-Ctrl (3).jpg
- Figure7/7A/CDKN2A-400-Ctrl (4).jpg
- Figure7/7A/CDKN2A-400-Ctrl (5).jpg
- Figure7/7A/CDKN2A-400-NK1.1 (1).jpg
- Figure7/7A/CDKN2A-400-NK1.1 (2).jpg
- Figure7/7A/CDKN2A-400-NK1.1 (3).jpg
- Figure7/7A/CDKN2A-400-NK1.1 (4).jpg
- Figure7/7A/CDKN2A-400-NK1.1 (5).jpg
- Figure7/7A/CDKN2A-400-TNFSF14 (1).jpg
- Figure7/7A/CDKN2A-400-TNFSF14 (2).jpg
- Figure7/7A/CDKN2A-400-TNFSF14 (3).jpg
- Figure7/7A/CDKN2A-400-TNFSF14 (4).jpg
- Figure7/7A/CDKN2A-400-TNFSF14 (5).jpg
- Figure7/7A/statistical data.xlsx
- Figure7/7A/TP53-400-Ctrl (1).jpg
- Figure7/7A/TP53-400-Ctrl (2).jpg
- Figure7/7A/TP53-400-Ctrl (3).jpg
- Figure7/7A/TP53-400-Ctrl (4).jpg
- Figure7/7A/TP53-400-Ctrl (5).jpg
- Figure7/7A/TP53-400-NK1 (1).jpg
- Figure7/7A/TP53-400-NK1 (2).jpg
- Figure7/7A/TP53-400-NK1 (3).jpg
- Figure7/7A/TP53-400-NK1 (4).jpg
- Figure7/7A/TP53-400-NK1 (5).jpg
- Figure7/7A/TP53-400-TNFSF14 (1).jpg
- Figure7/7A/TP53-400-TNFSF14 (2).jpg
- Figure7/7A/TP53-400-TNFSF14 (3).jpg
- Figure7/7A/TP53-400-TNFSF14 (4).jpg
- Figure7/7A/TP53-400-TNFSF14 (5).jpg
- Figure7/7B/
- Figure7/7B/Anti-NK1.1+TNFSF14-1.fcs
- Figure7/7B/Anti-NK1.1+TNFSF14-2.fcs
- Figure7/7B/Anti-NK1.1+TNFSF14-3.fcs
- Figure7/7B/Anti-NK1.1+TNFSF14-4.fcs
- Figure7/7B/Anti-NK1.1+TNFSF14-5.fcs
- Figure7/7B/Anti-NK1.1-1.fcs
- Figure7/7B/Anti-NK1.1-2.fcs
- Figure7/7B/Anti-NK1.1-3.fcs
- Figure7/7B/Anti-NK1.1-4.fcs
- Figure7/7B/Anti-NK1.1-5.fcs
- Figure7/7B/CTRL1.fcs
- Figure7/7B/CTRL2.fcs
- Figure7/7B/CTRL3.fcs
- Figure7/7B/CTRL4.fcs
- Figure7/7B/CTRL5.fcs
- Figure7/7D/
- Figure7/7D/statistical data.xlsx
