# Supplementary material for: TNFSF14+ natural killer cells prevent spontaneous abortion by restricting leucine-mediated decidual stromal cell senescence
Source: EMBO J. 2024 Sep 11;43(21):5018–36. doi: 10.1038/s44318-024-00220-3 (PMC11535022; doi:10.1038/s44318-024-00220-3)
Supplement: Supplementary file 9 — Source data Fig. 7 [file 44318_2024_220_MOESM9_ESM.zip › Figure7/7A/statistical data.xlsx]

## Sheet: Sheet1
	CDKN2A Average Intensity (AU)
case	Ctrl	Anti-NK1.1	Anti-NK1.1+TNFSF14
1	53.261	92.709	49.975
2	60.178	78.495	47.501
3	61.034	94.884	60.116
4	55.664	75.774	56.457
5	61.917	91.819	68.801
	CDKN1A Average Intensity (AU)
case	Ctrl	Anti-NK1.1	Anti-NK1.1+TNFSF14
1	33.258	88.269	40.293
2	38.561	101.845	42.961
3	48.048	96.967	29.974
4	62.528	60.855	65.725
5	65.633	102.613	56.077
	TP53 Average Intensity (AU)
case	Ctrl	Anti-NK1.1	Anti-NK1.1+TNFSF14
1	43.233	107.649	46.293
2	60.91	95.878	25.301
3	54.128	53.37	34.895
4	56.382	82.135	70.016
5	43.227	112.766	78.221
