# Supplementary material for: TNFSF14+ natural killer cells prevent spontaneous abortion by restricting leucine-mediated decidual stromal cell senescence
Source: EMBO J. 2024 Sep 11;43(21):5018–36. doi: 10.1038/s44318-024-00220-3 (PMC11535022; doi:10.1038/s44318-024-00220-3)
Supplement: Supplementary file 9 — Source data Fig. 7 [file 44318_2024_220_MOESM9_ESM.zip › Figure7/7D/statistical data.xlsx]

## Sheet: Sheet1
	Embryo absorption rate (%)					Weight of placenta (g)					Weight of embryos (g)
case	CTRL	Anti-NK1.1	Anti-NK1.1+TNFSF14		case	CTRL	Anti-NK1.1	Anti-NK1.1+TNFSF14		case	CTRL	Anti-NK1.1	Anti-NK1.1+TNFSF14
1	0	33.3333	0		1	0.0891	0.0212	0.0585		1	0.1069	0.0244	0.0854
2	8.33333	44.4444	0			0.0549	0.0413	0.0681			0.1005	0.0251	0.1196
3	0	30	0			0.0585	0.0183	0.0656			0.101	0.0323	0.1132
4	11.1111	44.4444	10			0.0508	0.0206	0.0634			0.1223	0.0316	0.1028
5	0	100	11.1111			0.0731	0.0211	0.0581			0.1143	0.0318	0.1175
						0.0494	0.0231	0.0603			0.1015	0.0259	0.107
						0.0497		0.064			0.1093		0.1198
						0.0468		0.0645			0.1108		0.1142
						0.0677					0.1198
						0.0665					0.114
					2	0.0619	0.0231	0.0605		2	0.1111	0.0695	0.0967
						0.0788	0.0489	0.0632			0.1144	0.0654	0.093
						0.0558	0.0453	0.0532			0.0982	0.0837	0.0977
						0.0845	0.0263	0.062			0.1005	0.0726	0.096
						0.0611	0.0355	0.0595			0.088	0.0534	0.0915
						0.0679	0.0282	0.0556			0.1046	0.0768	0.0916
						0.058	0.027	0.0594			0.0992	0.0676	0.1086
						0.0746		0.067			0.0879		0.1063
						0.0415		0.0631			0.0735		0.1033
						0.0656					0.099
						0.0604					0.0949
					3	0.07	0.0511	0.0533		3	0.108	0.1075	0.1046
						0.0747	0.0547	0.0813			0.1031	0.0831	0.1548
						0.069	0.0765	0.0865			0.1202	0.099	0.1365
						0.0773	0.0625	0.1008			0.0962	0.0548	0.1238
						0.0499	0.0501	0.0852			0.0992	0.0908	0.1158
						0.0652		0.0751			0.1194		0.1
						0.044		0.0932			0.1066		0.1301
						0.0853		0.0801			0.1083		0.0993
					4	0.0833	0.0059	0.0512		4	0.1312	0.0124	0.0913
						0.0735	0.0085	0.0665			0.1294	0.0021	0.1125
						0.0698	0.0063	0.0646			0.1065	0.0023	0.1129
						0.0685	0.0104	0.0638			0.1128	0.0155	0.1059
						0.068	0.0081	0.0648			0.1183	0.0183	0.0943
						0.0626		0.0686			0.1114		0.1092
						0.0782		0.0706			0.1249		0.116
						0.0654		0.0706			0.1176		0.0943
								0.0662					0.0975
					5	0.0761		0.0712		5	0.1025		0.0792
						0.0422		0.0718			0.1094		0.0822
						0.0555		0.0591			0.115		0.101
						0.0634		0.0585			0.1215		0.1028
						0.0577		0.0597			0.1156		0.0969
						0.0844		0.0722			0.1113		0.1005
						0.0357		0.0698			0.1138		0.1022
						0.0895		0.0519			0.1344		0.104
						0.0779					0.1023
						0.0627					0.1332
