# Supplementary material for: TNFSF14+ natural killer cells prevent spontaneous abortion by restricting leucine-mediated decidual stromal cell senescence
Source: EMBO J. 2024 Sep 11;43(21):5018–36. doi: 10.1038/s44318-024-00220-3 (PMC11535022; doi:10.1038/s44318-024-00220-3)
Supplement: Supplementary file 10 — Source data Fig. 8 [file 44318_2024_220_MOESM10_ESM.zip]

Archive with 38 entries (32 files):
- Figure8/
- Figure8/8A/
- Figure8/8A/statistical data.xlsx
- Figure8/8A/western CDKN1A.jpg
- Figure8/8A/western CDKN2A.jpg
- Figure8/8A/western GAPDH.jpg
- Figure8/8A/western TP53.jpg
- Figure8/8C/
- Figure8/8C/statistical data.xlsx
- Figure8/8E/
- Figure8/8E/statistical data.xlsx
- Figure8/8F/
- Figure8/8F/Ctrl (1).fcs
- Figure8/8F/Ctrl (2).fcs
- Figure8/8F/Ctrl (3).fcs
- Figure8/8F/Met (1).fcs
- Figure8/8F/Met (2).fcs
- Figure8/8F/Met (3).fcs
- Figure8/8G/
- Figure8/8G/CDKN1A-400-Ctrl (1).jpg
- Figure8/8G/CDKN1A-400-Ctrl (2).jpg
- Figure8/8G/CDKN1A-400-Ctrl (3).jpg
- Figure8/8G/CDKN1A-400-Met (1).jpg
- Figure8/8G/CDKN1A-400-Met (2).jpg
- Figure8/8G/CDKN1A-400-Met (3).jpg
- Figure8/8G/CDKN2A-400-Ctrl (1).jpg
- Figure8/8G/CDKN2A-400-Ctrl (2).jpg
- Figure8/8G/CDKN2A-400-Ctrl (3).jpg
- Figure8/8G/CDKN2A-400-Met (1).jpg
- Figure8/8G/CDKN2A-400-Met (2).jpg
- Figure8/8G/CDKN2A-400-Met (3).jpg
- Figure8/8G/statistical data.xlsx
- Figure8/8G/TP53-400-Ctrl (1).jpg
- Figure8/8G/TP53-400-Ctrl (2).jpg
- Figure8/8G/TP53-400-Ctrl (3).jpg
- Figure8/8G/TP53-400-Met (1).jpg
- Figure8/8G/TP53-400-Met (2).jpg
- Figure8/8G/TP53-400-Met (3).jpg
