# Supplementary material for: TNFSF14+ natural killer cells prevent spontaneous abortion by restricting leucine-mediated decidual stromal cell senescence
Source: EMBO J. 2024 Sep 11;43(21):5018–36. doi: 10.1038/s44318-024-00220-3 (PMC11535022; doi:10.1038/s44318-024-00220-3)
Supplement: Supplementary file 10 — Source data Fig. 8 [file 44318_2024_220_MOESM10_ESM.zip › Figure8/8A/statistical data.xlsx]

## Sheet: Sheet1
		Protein expression
		GAPDH	CDKN2A			CDKN1A			TP53
RSA	1	18719.9	27582.1	1.47341		28596.1	1.52758		29666.7	1.58477
	2	25725	23915.2	0.929645		24198.9	0.940674		23855.7	0.927334
	3	26442.3	23436.9	0.886342		28306.5	1.0705		29185.1	1.10372
RSA+Met	1	28143.6	10066.7	0.357691		6997.86	0.248648		7525.74	0.267405
	2	21162.6	8316.71	0.39299		6652.1	0.314332		7754.64	0.366431
	3	19754.1	8175.83	0.41388		3222.5	0.16313		5843.98	0.295836
