# Supplementary material for: TNFSF14+ natural killer cells prevent spontaneous abortion by restricting leucine-mediated decidual stromal cell senescence
Source: EMBO J. 2024 Sep 11;43(21):5018–36. doi: 10.1038/s44318-024-00220-3 (PMC11535022; doi:10.1038/s44318-024-00220-3)
Supplement: Supplementary file 10 — Source data Fig. 8 [file 44318_2024_220_MOESM10_ESM.zip › Figure8/8C/statistical data.xlsx]

## Sheet: Sheet1
	Number of implantation				Embryo absorption proportion (%)					Weight of placenta and embryos (g)
case	D-gal	D-gal+Met		case	D-gal	D-gal+Met			case	D-gal	D-gal+Met
1	7	9		1	71.4286	33.3333			1	0.054	0.0601
2	5	10		2	80	40					0.0621
3	1	8		3	100	37.5					0.0603
											0.0531
											0.0599
											0.0631
									2	0.051	0.064
										0.0532	0.0659
											0.0699
											0.0633
											0.0712
											0.0633
									3		0.0645
											0.0699
											0.0674
											0.0599
											0.0668
