# Supplementary material for: TNFSF14+ natural killer cells prevent spontaneous abortion by restricting leucine-mediated decidual stromal cell senescence
Source: EMBO J. 2024 Sep 11;43(21):5018–36. doi: 10.1038/s44318-024-00220-3 (PMC11535022; doi:10.1038/s44318-024-00220-3)
Supplement: Supplementary file 10 — Source data Fig. 8 [file 44318_2024_220_MOESM10_ESM.zip › Figure8/8E/statistical data.xlsx]

## Sheet: Sheet1
	Number of implantation			Embryo absorption rate (%)				Weight of placenta (g)				Weight of embryos (g)
case	Ctrl	Met	case	Ctrl	Met		case	Ctrl	Met		case	Ctrl	Met
1	9	11	1	11.1111	9.09091		1	0.0489	0.0627		1	0.1012	0.1082
2	10	7	2	20	0			0.0478	0.0438			0.1085	0.1111
3	10	11	3	10	0			0.0711	0.048			0.1187	0.1064
								0.0605	0.0689			0.1054	0.1196
								0.0548	0.0671			0.1181	0.107
								0.0398	0.0662			0.1078	0.122
								0.0514	0.0807			0.0839	0.1178
								0.0677	0.0626			0.1043	0.1113
									0.0469				0.1079
									0.0737				0.1284
									0.0711				0.1005
							2
								0.0687	0.0509		2	0.1251	0.0917
								0.0609	0.0597			0.1009	0.0811
								0.0608	0.0777			0.0947	0.0918
								0.0707	0.0639			0.1043	0.0866
								0.0633	0.0581			0.1223	0.0777
								0.0669	0.0371			0.1199	0.0812
								0.065	0.0299			0.1026	0.0939
								0.0409				0.1002
							3
								0.0605	0.0996		3	0.0895	0.1749
								0.0543	0.0904			0.1033	0.1973
								0.0255	0.0698			0.088	0.1967
								0.0639	0.0688			0.1019	0.2109
								0.0506	0.0964			0.0873	0.2176
								0.0522	0.0915			0.092	0.2016
								0.0684	0.0727			0.0825	0.2085
								0.0416	0.0881			0.0925	0.2027
								0.0298	0.0599			0.0567	0.1815
									0.0527				0.1815
