# Supplementary material for: TNFSF14+ natural killer cells prevent spontaneous abortion by restricting leucine-mediated decidual stromal cell senescence
Source: EMBO J. 2024 Sep 11;43(21):5018–36. doi: 10.1038/s44318-024-00220-3 (PMC11535022; doi:10.1038/s44318-024-00220-3)
Supplement: Supplementary file 10 — Source data Fig. 8 [file 44318_2024_220_MOESM10_ESM.zip › Figure8/8G/statistical data.xlsx]

## Sheet: Sheet1
	CDKN2A Average Intensity (AU)				CDKN1A Average Intensity (AU)				TP53 Average Intensity (AU)
case	Ctrl	Met		case	Ctrl	Met		case	Ctrl	Met
1	92.384	65.933		1	83.256	49.328		1	84.246	47.121
2	96.571	48.645		2	102.182	52.804		2	84.752	42.403
3	70.248	45.041		3	88.864	26.443		3	105.433	42.473
